# Supplementary material for: Age-Related Hyperphosphatemia Is Associated with Metabolic and Mitochondrial Alterations During Myogenic Differentiation and in Skeletal Muscle from Old Mice
Source: Int J Mol Sci. 2026 Jun 23;27(13):5662. doi: 10.3390/ijms27135662 (PMC13361694; doi:10.3390/ijms27135662)
Supplement: Supplementary file 1 [file ijms-27-05662-s001.zip]

Archive with 12 entries (12 files):
- Figure S3.tif
- Figure S4.tif
- Figure S5.tif
- Suplementary Material Figure S1.pdf
- Suplementary Material Figure S2.pdf
- Suplementary Material Figure S3.pdf
- Suplementary Material Figure S4.pdf
- Suplementary Material Figure S5.pdf
- Suplementary Material Table S1.pdf
- Table S1.tif
- Figure S1.tif
- Figure S2.tif
